# Supplementary material for: Investigation of the Low-Populated Excited States of the HIV-1 Nucleocapsid Domain
Source: Viruses. 2022 Mar 18;14(3):632. doi: 10.3390/v14030632 (PMC8950434; doi:10.3390/v14030632)
Supplement: Supplementary file 1 [file viruses-14-00632-s001.zip]

Archive with 1 entries (1 files):
- viruses-1617511-supplementary.pdf
